# Supplementary material for: Mitochondrial Control Region Variants Related to Breast Cancer
Source: Genes (Basel). 2022 Oct 27;13(11):1962. doi: 10.3390/genes13111962 (PMC9690046; doi:10.3390/genes13111962)
Supplement: Supplementary file 1 [file genes-13-01962-s001.zip]

Archive with 11 entries (11 files):
- Baptista Rosas  et al. 2022 Figure  S2.pdf
- Baptista Rosas  et al. 2022 Figure  S3.pdf
- Baptista Rosas  et al. 2022 Figure  S4.pdf
- Baptista Rosas  et al. 2022 Figure  S5.pdf
- Baptista Rosas  et al. 2022 Figure S6.pdf
- Baptista Rosas et al. 2022 Figure S1.pdf
- Table S1_Number of samples anayzed.pdf
- Table S2 Comparative macrohaplogroups distribution.pdf
- Table S3_Ghost polymorphisms.pdf
- Table S4 Summary of the heteroplasmic in mtDNA.pdf
- Table S5 Summary of the heteroplasmic polymorphisms detected.pdf
